# Supplementary material for: ESBL- and pAmpC-Producing Salmonella spp. and Escherichia coli O157:H7 Isolated from Bovine Carcasses in Türkiye
Source: Antibiotics (Basel). 2026 Jul 3;15(7):658. doi: 10.3390/antibiotics15070658 (PMC13406030; doi:10.3390/antibiotics15070658)
Supplement: Supplementary file 1 [file antibiotics-15-00658-s001.zip]

Archive with 1 entries (1 files):
- antibiotics-4376459-supplementary.pdf
